# Supplementary material for: Decoding CAR T cell phenotype using combinatorial signaling motif libraries and machine learning
Source: Science. Author manuscript; Available in PMC 2023 Mar 20. (PMC10026561; doi:10.1126/science.abq0225)
Supplement: S1 [file NIHMS1871220-supplement-S1.csv]

Initial CAR T Cell Number	motif i	motif j	motif k	motif l	motif m	Cytotoxicity (Nalm 6 Survival)	(Na�ve + CM ) % CD62L+	Stemness (% IL7Ra+ KLRG1-)
1561	13	13	17	0	0	0.435491919	45.5	10.9
1301	13	2	6	17	0	0.934924931	41.1	14.6
3405	13	2	5	17	0	0.910340344	35.4	34
4063	13	2	8	17	0	0.519587535	40.5	10.3
9603	13	2	6	17	0	0.588669318	39.2	20.4
11650	13	10	9	17	0	0.30119899	55.3	36.7
8242	12	17	0	0	0	0.430759461	42.7	10.2
1485	1	12	11	17	0	0.970879511	28.9	14.9
3494	12	13	2	17	0	0.481969791	57.7	17.1
928	12	12	8	17	0	0.7213898	35.6	10.2
2128	12	12	11	17	0	0.63470872	43.64	10.8
9999	12	12	9	17	0	0.479384327	45.4	14.2
1020	12	8	8	17	0	0.77074041	38.09	8.08
3196	12	8	12	17	0	0.517501021	45.6	17.7
2560	12	3	4	17	0	0.468528402	45.5	9.66
3561	12	3	8	17	0	0.684815313	29.34	11.4
4037	12	3	12	17	0	0.489620345	56	20
5353	12	3	2	17	0	0.607145557	49.7	12.8
4006	12	6	5	17	0	0.830795748	18.67	20.7
4326	8	12	7	17	0	0.57057107	39.04	13.2
836	12	2	17	0	0	0.401215622	44.7	11.4
1400	12	2	1	17	0	0.308486672	53.2	15.2
4262	12	1	17	0	0	0.049547166	54.3	18.5
4439	12	1	2	17	0	0.459003009	45.3	9.89
3420	12	4	11	17	0	0.631095118	41.5	15.4
668	12	9	11	17	0	0.858116996	28.96	8.43
2746	12	9	10	17	0	0.207063911	58.1	29.5
2782	12	9	2	17	0	0.303648377	47	18.4
4446	12	9	17	0	0	0.27120156	49.9	15.2
6328	12	9	10	17	0	0.269674473	51.1	21.3
1098	12	10	1	17	0	0.119596607	43.4	31.1
5474	12	10	10	17	0	0.48893996	45.5	20.7
2814	12	11	3	17	0	0.565551339	48.6	18.9
4814	12	11	2	17	0	0.670920334	30.84	12
2857	12	5	6	17	0	0.831309817	22.76	18.7
11395	8	6	9	11	17	0.657342869	36.6	14.8
3205	8	12	8	17	0	0.520676152	42.4	13.4
4348	8	13	2	17	0	0.503288529	55.7	15.1
2002	8	12	7	17	0	0.666384433	34.4	19.5
516	8	8	6	17	0	0.965753942	20.8	6.07
1310	8	8	8	17	0	0.891954822	37.4	20.1
2049	8	8	3	17	0	0.786540468	33.3	19.4
2748	8	3	2	17	0	0.708795113	44.9	24
4053	8	3	13	17	0	0.689411694	38.3	19.8
7785	8	3	11	17	0	0.823508066	25.31	10.4
9076	8	3	12	17	0	0.535947021	43	14.7
2601	8	6	11	17	0	0.788248991	32.1	27.4
2780	8	6	3	17	0	0.761623248	37.4	17.1
3952	8	6	8	17	0	0.749391433	32.06	15.4
10112	8	6	1	17	0	0.762636266	34.2	30.5
2842	8	7	3	17	0	0.55214019	41.99	10.8
1263	8	6	2	17	0	0.85332406	29	14.9
2303	8	2	11	7	17	0.593598331	39	14.2
2814	8	2	11	17	0	0.691059738	40.2	15.1
4760	8	2	5	17	0	0.959781672	24.71	28.4
10156	8	2	12	17	0	0.730522082	30.43	15.4
10679	8	2	12	17	0	0.508081465	43.3	14.1
4866	8	4	11	17	0	0.487140719	53.5	12.2
585	8	9	3	17	0	0.742511982	34.4	12.1
4078	8	9	2	17	0	0.473548133	53.8	24.1
5755	8	11	2	17	0	0.493475861	40.5	22.4
7224	8	11	11	17	0	0.720754774	25.36	8.96
1252	3	11	12	17	0	0.820877243	37.1	18.4
2026	3	6	8	17	0	0.687582213	37.1	12.8
351	3	8	6	3	17	0.997792528	25.6	12.3
1574	3	8	10	17	0	0.704743041	36.2	18.7
5237	3	8	7	17	0	0.582636568	41.8	11.5
7326	3	8	12	17	0	0.635978772	38.29	10.5
13379	3	8	11	17	0	0.633045556	43.8	14.8
1429	3	6	6	17	0	0.805107425	33	26.7
4208	3	6	12	17	0	0.73986604	28.35	10.9
6207	3	6	6	17	0	0.817898668	36.7	23.7
2091	3	1	17	0	0	0.401593613	49.4	12.5
3992	3	1	1	17	0	0.384463025	53.4	15.3
499	3	9	8	17	0	0.847729781	42.6	11.5
2552	11	6	12	17	0	0.443611183	56.9	10.1
1191	6	9	11	17	0	0.74030451	37.8	10.8
928	6	8	11	17	0	0.854397557	31.9	13.6
1256	6	8	3	17	0	0.797335914	41.7	19.9
3161	6	8	8	3	17	0.744553138	34.8	13.5
4481	6	8	8	17	0	0.542085608	31.4	12
5371	6	8	8	3	17	0.764375028	40.5	22
8259	6	3	12	17	0	0.59825519	39.2	12.5
3280	6	6	11	17	0	0.771420796	18.17	12.1
2704	6	2	2	17	0	0.839126688	40.6	17.6
2964	6	1	13	17	0	0.470554438	48.1	14.8
2393	6	9	3	17	0	0.748484253	28.41	7.63
135	6	11	12	17	0	1.102133386	29.37	11
2392	13	6	11	17	0	0.735012625	37.6	25.7
3606	6	11	8	17	0	0.481667397	41.6	17
3709	6	11	8	17	0	0.508610653	36.44	13
8837	6	11	11	17	0	0.476632547	46.7	18
1145	7	12	9	17	0	0.84780538	41.9	10.5
8209	7	8	9	17	0	0.752974796	35.8	26.7
1593	7	6	6	17	0	0.987722826	25.95	27.6
3385	7	7	3	17	0	0.781747532	30.53	15.5
3593	7	1	6	17	0	0.871225752	38	31.4
4827	7	1	6	17	0	0.845628147	40.9	32.6
5152	7	1	12	17	0	0.503772358	45	10.6
2150	2	17	0	0	0	0.551459804	31.32	7.34
510	2	13	12	17	0	1.0129122	41.5	10.5
816	2	13	11	17	0	0.84546183	33.22	13.8
51	2	8	7	17	0	1.089054869	29.71	12.2
546	2	2	8	17	0	0.933896793	29.61	11.4
2497	2	8	6	17	0	0.710957226	35.94	13.1
2914	2	8	7	17	0	0.467832897	44.41	7.55
3365	2	8	3	17	0	0.751084836	37.3	12.4
7043	2	8	11	17	0	0.751946658	51.8	13.8
968	2	3	5	17	0	0.968808116	25	22.9
9012	2	3	6	17	0	0.759128502	31.1	19
442	2	7	8	17	0	0.866765449	34.04	12.3
111	2	2	8	17	0	1.052707177	20.25	4.49
2647	2	2	8	17	0	0.777408186	42.6	19.1
7195	2	2	11	17	0	0.719756876	29.6	12.2
4596	2	9	9	17	0	0.501882399	51.7	28.3
157	2	11	13	2	17	1.114304722	21.35	17.1
1099	2	11	6	17	0	0.833895281	26.14	18.1
2341	2	11	2	17	0	0.455434766	53.2	14
3645	2	11	13	17	0	0.211100863	55.5	17.4
3875	2	11	7	17	0	0.821421552	33.6	14.9
5832	1	3	12	17	0	0.514537565	59.6	21.8
4303	1	17	0	0	0	0.440541889	48.9	11.6
194	1	13	6	17	0	1.090113246	26.82	11.2
1491	1	13	17	0	0	0.686478477	45.19	7.45
1641	1	13	3	17	0	0.600976731	56	17.5
2508	1	13	11	17	0	0.539076793	43.2	13.5
828	1	12	6	17	0	0.984668652	20.86	8.99
1118	1	12	6	17	0	0.906061477	31.8	14.2
2237	1	12	8	17	0	0.687763649	43.75	16.3
78	1	8	6	17	0	1.001799241	25.63	32.1
10566	5	1	13	17	0	0.797260315	29.78	11.6
15065	1	8	7	17	0	0.856952781	30.5	16.4
8695	1	3	6	17	0	0.808463993	34.8	19
418	1	6	2	17	0	0.975838764	22.85	7.6
3625	1	7	9	17	0	0.456341947	47.8	12.9
11301	1	7	10	17	0	0.266907573	53.2	27.3
1118	1	2	11	17	0	0.886284945	34.61	13.2
2191	1	2	2	17	0	0.492901314	48.6	10.9
1510	1	1	1	2	17	0.44559186	51.4	8.11
1931	1	1	9	17	0	0.430895538	47.7	13.1
1947	1	1	10	17	0	0.31179788	52.1	11.9
2194	1	1	10	17	0	0.366198461	43.6	16.6
2738	1	1	8	17	0	0.875202226	41.5	13.4
2903	1	1	1	17	0	0.485810188	42	13.3
586	9	1	9	17	0	0.867899424	31	33.5
5799	1	9	17	0	0	0.395500386	55.4	22.9
3136	1	10	2	17	0	0.836541224	37.7	46.2
4302	1	10	1	17	0	0.346815041	55.1	20.4
13385	1	10	2	17	0	0.834303512	22.05	36.8
2618	1	5	3	17	0	0.945297026	35.2	29.3
2779	4	8	3	17	0	0.756346482	31.5	18.9
608	4	1	12	17	0	0.664056003	39.31	9.86
2334	4	1	17	0	0	0.200063503	55.88	10.1
2885	4	4	17	0	0	0.350035531	31.31	8.98
1686	4	9	1	17	0	0.00231331	62.6	27.5
873	6	9	8	17	0	0.896006895	36.4	15.4
4900	9	12	17	0	0	0.432604061	47.2	16
3820	9	7	2	17	0	0.257351941	47.7	15.4
12473	9	9	7	17	0	0.284461513	56.5	25.2
2019	9	2	7	17	0	0.410196707	52.5	20.9
3180	9	2	10	17	0	0.254086091	59.3	28.6
4804	9	2	1	17	0	0.275692103	47.2	9.14
768	9	1	17	0	0	0.335762561	48.8	14
3205	9	1	9	17	0	0.330032205	54	23.5
4552	9	1	1	17	0	0.342823448	48.7	20.7
7382	9	1	7	17	0	0.654485251	37	25.5
954	9	9	9	17	0	0.331030103	56.6	36
718	9	10	10	17	0	0.410861973	49.6	26.2
15015	9	10	10	17	0	0.443913576	40.6	23.8
6571	9	11	11	17	0	0.394714163	51.6	29
6623	10	17	0	0	0	0.37731142	46	12.5
55	10	8	8	17	0	1.072241794	35.21	12.7
1484	10	8	8	17	0	0.802023012	49.9	18.3
1569	10	8	10	17	0	0.789806317	49.6	19
7528	10	8	6	17	0	0.595337093	57.6	22.3
628	10	6	11	17	0	0.820983081	46.8	12.1
2886	10	6	6	17	0	0.833532409	20.07	21.4
3685	10	6	3	17	0	0.528674458	58.6	20.3
541	10	7	1	17	0	0.42803792	43.3	17.4
1586	10	7	7	17	0	0.772721087	32.3	22.4
4133	10	7	17	0	0	0.314428703	48.2	12.6
6757	10	7	2	17	0	0.392718366	50.3	22.5
7504	10	7	9	17	0	0.188935424	59.4	28.7
3204	10	2	10	17	0	0.776138133	37.9	29.5
3234	10	2	17	0	0	0.388651174	51.1	14.5
410	10	1	2	17	0	0.288120474	56.7	19.7
519	10	1	1	17	0	0.04842831	50.3	25
5331	10	1	12	17	0	0.439604469	51.3	26.4
5713	10	1	7	17	0	0.403287017	48.6	13.8
6335	10	1	7	17	0	0.423925369	52.7	15.6
4266	10	4	9	17	0	0.40266711	43.1	20.4
2090	10	9	9	17	0	0.330606752	56.5	35
3949	10	9	9	17	0	0.110842317	62.5	37.5
4325	10	9	1	17	0	0.163594853	56.8	37.2
5903	10	9	7	17	0	0.094951541	53.3	32.8
6955	10	9	2	17	0	0.281770211	58.2	30.3
1197	10	10	1	17	0	0.050363628	54.6	35.6
1388	10	10	7	10	17	0.379791046	53.7	33.3
2040	10	10	9	17	0	0.209649375	63.5	35.6
2817	10	10	17	0	0	0.40684014	67.6	28.2
4961	10	10	9	17	0	0.372442885	55.3	40.4
6717	10	10	9	17	0	0.2915224	64.3	42.5
9618	10	10	10	17	0	0.661334462	40.7	27.9
11758	11	9	10	17	0	0.375088828	52.8	39
2722	1	3	11	17	0	0.693509125	32.16	19.5
8159	1	3	11	17	0	0.6632849	40.5	19.2
271	7	11	11	17	0	0.962352016	17.63	5.36
4742	11	13	3	6	17	0.772312856	27.5	24.4
321	11	12	11	17	0	1.005654757	26.55	11.9
4376	11	12	3	9	17	0.826592479	29.46	7.17
648	11	8	3	17	0	0.880252196	30.36	8.85
1026	11	8	4	17	0	0.683363825	34.63	11
4001	11	8	6	17	0	0.60286669	35.5	19.9
4618	11	8	2	17	0	0.482317543	46.9	16.9
5281	11	8	5	17	0	0.866206021	23.6	17.3
5624	11	8	6	17	0	0.791892832	31.01	15.5
150	11	6	2	17	0	1.197447799	22.56	22.5
540	11	6	2	17	0	1.070276236	39.4	10.6
1635	11	6	3	1	17	0.762560668	37.8	15.8
2849	11	6	6	17	0	0.873554181	31.6	23.8
1585	11	1	7	17	0	0.534510652	43	16
4321	11	9	2	17	0	0.447043348	54	23.1
6623	11	9	2	17	0	0.353921287	51.8	25.1
1495	11	10	10	17	0	0.855894404	28.7	20.9
1568	11	10	6	17	0	0.479338968	52.7	16.4
1595	11	10	9	17	0	0.112308925	60.3	38.8
2079	11	10	1	17	0	0.004702218	60.9	30.5
6243	11	10	7	17	0	0.11206701	47.9	27.9
1862	11	11	1	17	0	0.240236472	49.1	17.4
3554	11	11	11	6	17	0.460378899	46.3	24.7
4278	11	11	9	10	17	0.093197659	57.2	44.3
776	11	5	11	17	0	0.949500295	25.41	27.5
2050	11	5	11	17	0	0.876547876	24.5	27.9
1685	5	17	0	0	0	0.808993181	36	18.5
1884	12	5	8	17	0	0.782851268	31.32	21.2
2070	12	5	8	17	0	0.792739533	34.7	24.9
1031	5	3	3	17	0	0.860022075	43.1	18.2
10006	5	3	6	17	0	0.780326283	36.1	16.5
4348	5	6	11	17	0	0.846127096	18.28	13.5
6837	5	6	12	17	0	0.750737084	28.01	12.9
10767	5	6	6	17	0	0.855576891	20.87	22.4
12561	6	6	11	17	0	0.850300125	18.7	19.1
4045	5	1	13	17	0	0.794327099	28.53	11.7
14594	5	9	3	17	0	0.576845734	43.7	16.5
2935	5	11	2	17	0	0.50644854	59.1	19.5
2227	8	8	3	17	0	0.776243971	38.4	26
