# Supplementary material for: Decoding CAR T cell phenotype using combinatorial signaling motif libraries and machine learning
Source: Science. Author manuscript; Available in PMC 2023 Mar 20. (PMC10026561; doi:10.1126/science.abq0225)
Supplement: S3 [file NIHMS1871220-supplement-S3.csv]

Initial CAR T Cell Number	motif i	motif j	motif k	motif l	motif m	Cytotoxicity (Nalm 6 Survival)	(Na�ve + CM ) % CD62L+	Stemness (% IL7Ra+ KLRG1-)
2019	9	2	7	17	0	0.410196707	52.5	20.9
1685	5	17	0	0	0	0.808993181	36	18.5
4446	12	9	17	0	0	0.27120156	49.9	15.2
2814	12	11	3	17	0	0.565551339	48.6	18.9
2393	6	9	3	17	0	0.748484253	28.41	7.63
11301	1	7	10	17	0	0.266907573	53.2	27.3
3554	11	11	11	6	17	0.460378899	46.3	24.7
2842	8	7	3	17	0	0.55214019	41.99	10.8
1197	10	10	1	17	0	0.050363628	54.6	35.6
1595	11	10	9	17	0	0.112308925	60.3	38.8
7224	8	11	11	17	0	0.720754774	25.36	8.96
2150	2	17	0	0	0	0.551459804	31.32	7.34
3685	10	6	3	17	0	0.528674458	58.6	20.3
4078	8	9	2	17	0	0.473548133	53.8	24.1
608	4	1	12	17	0	0.664056003	39.31	9.86
1561	13	13	17	0	0	0.435491919	45.5	10.9
2885	4	4	17	0	0	0.350035531	31.31	8.98
8695	1	3	6	17	0	0.808463993	34.8	19
2814	8	2	11	17	0	0.691059738	40.2	15.1
1569	10	8	10	17	0	0.789806317	49.6	19
3205	8	12	8	17	0	0.520676152	42.4	13.4
1256	6	8	3	17	0	0.797335914	41.7	19.9
2748	8	3	2	17	0	0.708795113	44.9	24
1686	4	9	1	17	0	0.00231331	62.6	27.5
11650	13	10	9	17	0	0.30119899	55.3	36.7
